# Supplementary material for: Apnoeic Oxygenation Using High-Flow Oxygen: Effects on Partial Pressure of Carbon Dioxide in Rigid Bronchoscopy
Source: J Clin Med. 2025 Nov 14;14(22):8064. doi: 10.3390/jcm14228064 (PMC12653440; doi:10.3390/jcm14228064)
Supplement: Supplementary file 1 [file jcm-14-08064-s001.zip]

Archive with 1 entries (1 files):
- jcm-3952989-supplementary.pdf
